# Supplementary material for: Aptamer-Modified Erythrocyte Membrane-Coated pH-Sensitive Nanoparticles for c-Met-Targeted Therapy of Glioblastoma Multiforme
Source: Membranes (Basel). 2022 Jul 29;12(8):744. doi: 10.3390/membranes12080744 (PMC9415068; doi:10.3390/membranes12080744)
Supplement: Supplementary file 1 [file membranes-12-00744-s001.zip]

Archive with 1 entries (1 files):
- membranes-1778286-supplementary.pdf
